# Supplementary material for: Engineering PHL7 for improved poly(ethylene terephthalate) depolymerization via rational design and directed evolution
Source: Chem Catal. 2025 Aug 21;5(8):101399. doi: 10.1016/j.checat.2025.101399 (PMC12371127; doi:10.1016/j.checat.2025.101399)
Supplement: Table S6. Nucleotide DNA sequences for enzymes along the evolutionary trajectory [file mmc2.xlsx]

## Sheet: Sheet1
Table S6: Nucleotide DNA sequences for enzymes along the evolutionary trajectory.
Name	DNA Sequence
PHL7-A1	ATGGCGAATCCGTATGAGCGTGGCCCGGACCCGACCGAGAGCAGCATTGAAGCGGTTCGTGGCCCGTTTGCGGTTGCGCAGACCACCGTTAGCCGTCTGCAGGCGGATGGCTTCGGTGGTGGCACCATCTACTATCCGACCGACACCAGCCAAGGCACCTTCGGTGCGGTGGCGATTAGCCCGGGCTTTACCGCGGGTCAGGAGAGCATTGCGTGGCTGGGTCCGCGTATTGCGAGCCAAGGTTTTGTGGTTATCACCATTGATACCATCACCCGTCTGGATTATCCGGACAGCCGTGGCCGTCAGCTGCAAGCGGCGCTGGATCACCTGCGTACCAACAGCGTGGTTCGTAACCGTATTGACCCGAACCGTATGGCGGTTATGGGTCACAGCATGGGC…
PHL7-A2	ATGGCGAATCCGTATGAGCGTGGCCCGGACCCGACCGAGAGCAGCATTGAAGCGGTTCGTGGCCCGTTTGCGGTTGCGCAGACCACCGTTAGCCGTCTGCAGGCGGATGGCTTCGGTGGTGGCACCATCTACTATCCGACCGACACCAGCCAAGGCACCTTCGGTGCGGTGGCGATTAGCCCGGGCTTTACCGCGGGTCAGGAGAGCATTGCGTGGCTGGGTCCGCGTATTGCGAGCCAAGGTTTTGTGGTTATCACCATTGATACCATCACCCGTCTGGATAGTCCGGACAGCCGTGGCCGTCAGCTGCAAGCGGCGCTGGATCACCTGCGTACCAACAGCGTGGTTCGTAACCGTATTGACCCGAACCGTATGGCGGTTATGGGTCACAGCATGGGC…
PHL7-A3	ATGGCGAATCCGTATGAGCGTGGCCCGGACCCGACCGAGAGCAGCATTGAAGCGGTTCGTGGCCCGTTTGCGGTTGCGCAGACCACCGTTAGCCGTCTGCAGGCGGATGGCTTCGGTGGTGGCACCATCTACTATCCGACCGACACCAGCCAAGGCACCTTCGGTGCGGTGGCGATTAGCCCGGGCTTTACCGCGGGTCAGGAGAGCATTGCGTGGCTGGGTCCGCGTATTGCGAGCCAAGGTTTTGTGGTTATCACCATTGATACCATCACCCGTCTGGATCAGCCGGACAGCCGTGGCCGTCAGCTGCAAGCGGCGCTGGATCACCTGCGTACCAACAGCGTGGTTCGTAACCGTATTGACCCGAACCGTATGGCGGTTATGGGTCACAGCATGGGC…
PHL7-A4	ATGGCGAATCCGTATGAGCGTGGCCCGGACCCGACCGAGAGCAGCATTGAAGCGGTTCGTGGCCCGTTTGCGGTTGCGCAGACCACCGTTAGCCGTCTGCAGGCGGATGGCTTCGGTGGTGGCACCATCTACTATCCGACCGACACCAGCCAAGGCACCTTCGGTGCGGTGGCGATTAGCCCGGGCTTTACCGCGGGTCAGGAGAGCATTGCGTGGCTGGGTCCGCGTATTGCGAGCCAAGGTTTTGTGGTTATCACCATTGATACCATCACCCTTCTGGATCAGCCGGACAGCCGTGGCCGTCAGCTGCAAGCGGCGCTGGATCACCTGCGTACCAACAGCGTGGTTCGTAACCGTATTGACCCGAACCGTATGGCGGTTATGGGTCACAGCATGGGC…
PHL7-A5	ATGGCGAATCCGTATGAGCGTGGCCCGGACCCGACCGTGAGCAGCATTGAAGCGGTTCGTGGCCCGTTTGCGGTTGCGCAGACCACCGTTAGCCGTCTGCAGGCGGATGGCTTCGGTGGTGGCACCATCTACTATCCGACCGACACCAGCCAAGGCACCTTCGGTGCGGTGGCGATTAGCCCGGGCTTTACCGCGGGTCAGGAGAGCATTGCGTGGCTGGGTCCGCGTATTGCGAGCCAAGGTTTTGTGGTTATCACCATTGATACCATCACCCGTCTGGATCAGCCGGACAGCCGTGGCCGTCAGCTGCAAGCGGCGCTGGATCACCTGCGTACCAACAGCGTGGTTCGTAACCGTATTGACCCGAACCGTATGGCGGTTATGGGTCACAGCATGGGC…
PHL7-A6	ATGGCGAATCCGTATGAGCGTGGCCCGGACCCGACCGAGAGCAGCATTGAAGCGGTTCGTGGCCCGTTTGCGGTTGCGCAGACCCCCGTTAGCCGTCTGCAGGCGGATGGCTTCGGTGGTGGCACCATCTACTATCCGACCGACACCAGCCAAGGCACCTTCGGTGCGGTGGCGATTAGCCCGGGCTTTACCGCGGGTCAGGAGAGCATTGCGTGGCTGGGTCCGCGTATTGCGAGCCAAGGTTTTGTGGTTATCACCATTGATACCATCACCCGTCTGGATCAGCCGGACAGCCGTGGCCGTCAGCTGCAAGCGGCGCTGGATCACCTGCGTACCAACAGCGTGGTTCGTAACCGTATTGACCCGAACCGTATGGCGGTTATGGGTCACAGCATGGGC…
PHL7-B1	ATGGCGAATCCGTATGAGCGTGGCCCGGACCCGACCGAGAGCAGCATTGAAGCGGTTCGTGGCCCGTTTGCGGTTGCGCAGACCACCGTTAGCCGTCTGCAGGCGGATGGCTTCGGTGGTGGCACCATCTACTATCCGACCGACACCAGCCAAGGCACCTTCGGTGCGGTGGCGATTAGCCCGGGCTTTACCGCGGGTCAGGAGAGCATTGCGTGGCTGGGTCCGCGTATTGCGAGCCAAGGTTTTGTGGTTATCACCATTGATACCATCACCCGTCTGGATTATCCGGACAGCCGTGGCCGTCAGCTGCAAGCGGCGCTGGATCACCTGCGTACCAACAGCGTGGTTCGTAACCGTATTGACCCGAACCGTATGGCGGTTATGGGTCACAGCATGGGC…
PHL7-B2	ATGGCGAATCCGTATGAGCGTGGCCCGGACCCGACCGAGAGCAGCATTGAAGCGGTTCGTGGCCCGTTTGCGGTTGCGCAGACCACCGTTAGCCGTCTGCAGGCGGATGGCTTCGGTGGTGGCACCATCTACTATCCGACCGACACCAGCCAAGGCACCTTCGGTGCGGTGGCGATTAGCCCGGGCTTTACCGCGGGTCAGGAGAGCATTGCGTGGCTGGGTCCGCGTATTGCGAGCCAAGGTTTTGTGGTTATCACCATTGATACCATCACCCTTCTGGATCAGCCGGACAGCCGTGGCCGTCAGCTGCAAGCGGCGCTGGATCACCTGCATACCAACAGCGTGGTTCGTAACCGTATTGACCCGAACCGTATGGCGGTTATGGGTCACAGCATGGGC…
PHL7-B3	ATGGCGAATCCGTATGAGCGTGGCCCGGACCCGACCGAGAGCAGCATTGAAGCGGTTCGTGGCCCGTTTGCGGTTGCGCAGACCACCGTTAGCCGTCTGCAGGCGGATGGCTTCGGTGGTGGCACCATCTACTATCCGACCGACACCAGCCAAGGCACCTTCGGTGCGGTGGCGATTAGCCCGGGCTTTTCCGCGGGTCAGGAGAGCATTGCGTGGCTGGGTCCGCGTATTGCGAGCCAAGGTTTTGTGGTTATCACCATTGATACCATCACCCGTCTGGATTATCCGGACAGCCGTGGCCGTCAGCTGCAAGCGGCGCTGGATCACCTGCGTACCAACAGCGTGGTTCGTAACCGTATTGACCCGAACCGTATGGCGGTTATGGGTCACAGCATGGGC…
PHL7-C1	ATGGCGAATCCGTATGAGCGTGGCCCGGACCCGACCGAGAGCAGCATTGAAGCGGTTCGTGGCCCGTTTGCGGTTGCGCAGACCACCGTTAGCCCTCTGCAGGCGGATGGCTTCGGTGGTGGCACCATCTACTATCCGACCGACACCAGCCAAGGCACCTTCGGTGCGGTGGCGATTAGCCCGGGCTTTACCGCGGGTCAGGAGAGCATTGCGTGGCTGGGTCCGCGTATTGCGAGCCAAGGTTTTGTGGTTATCACCATTGATACCATCACCCGTCTGGATCAGCCGGACAGCCGTGGCCGTCAGCTGCAAGCGGCGCTGGATCACCTGCGTGCCAACAGCGTGGTTCGTAACCGTATTGACCCGAACCGTATGGCGGTTATGGGTCACAGCATGGGC…
PHL7-C2	ATGGCGAATACGTATGAGCGTGGCCCGGACCCGACCGAGAGCAGCATTGAAGCGGTTCGTGGCCCGTTTGCGGTTGCGCAGACCACCGTTAGCCGTCTGCAGGCGGATGGCTTCGGTGGTGGCACCATCTACTATCCGACCGACACCAGCCAAGGCACCTTCGGTGCGGTGGCGATTAGCCCGGGCTTTACCGCGGGTCAGGAGAGCATTGCGTGGCTGGGTCCGCGTATTGCGAGCCAAGGTTTTGTGGTTATCACCATTGATACCATCACCCGTCTGGATTATCCGGACAGCCGTGGCCGTCAGCTGCAAGCGGCGCTGGATCACCTGCGTACCAACAGCGTGGTTCGTAACCGTATTGACCCGAACCGTATGGCGGTTATGGGTCACAGCATGGGC…
PHL7-C3	ATGGCGAATCCGTATGAGCGTGGCCCGGACCCGACCGAGAGCAGCATTGAAGCGGTTCGTGGCCCGTTTGCGGTTGCGCAGACCACCGTTAGCCGTCTGCAGGCGGATGGCTTCGGTGGTGGCACCATCTACTATCCGACCGACACCAGCCAAGGCACCTTCGGTGCGGTGGCGATTAGCCCGGGCTTTACCGCGGGTCAGGAGAGCATTGCGTGGCTGGGTCCGCGTATTGCGAGCCAAGGTTTTGTGGTTATCACCATTGATACCATCACCCGTCTGGATCAGCCGGACAGCCGTGGCCGTCAGCTGCAAGCGGCGCTGGATCACCTGCATACCAACAGCGTGGTTCGTAACCGTATTGACCCGAACCGTATGGCGGTTATGGGTCACAGCATGGGC…
PHL7-C4	ATGGCGAATCCGTATGAGCGTGGCCCGGACCCGACCGAGAGCAGCATTGAAGCGGTTCGTGGCCCGTTTGCGGTTGCGCAGACCACCGTTAGCCGTCTGCAGGTGGATGGCTTCGGTGGTGGCACCATCTACTATCCGACCGACACCAGCCAAGGCACCTTCGGTGCGGTGGCGATTAGCCCGGGCTTTACCGCGGGTCAGGAGAGCATTGCGTGGCTGGGTCCGCGTATTGCGAGCCAAGGTTTTGTGGTTATCACCATTGATACCATCACCCGTCTGGATCAGCCGGACAGCCGTGGCCGTCAGCTGCAAGCGGCGCTGGATCACCTGCGTACCAACAGCGTGGTTCGTAACCGTATTGACCCGAACCGTATGGCGGTTATGGGTCACAGCATGGGC…
PHL7-C5	ATGGCGAATCCGTATGAGCGTGGCCCGGACCCGACCGAGAGCAGCATTGAAGCGGTTCGTGGCCCGTTTGCGGTTGCGCAGACCACCGTTAGCCCTCTGCAGGCGGATGGCTTCGGTGGTGGCACCATCTACTATCCGACCGACACCAGCCAAGGCACCTTCGGTGCGGTGGCGATTAGCCCGGGCTTTACCGCGGGTCAGGAGAGCATTGCGTGGCTGGGTCCGCGTATTGCGAGCCAAGGTTTTGTGGTTATCACCATTGATACCATCACCCGTCTGGATCAGCCGGACAGCCGTGGCCGTCAGCTGCAAGCGGCGCTGGATCACCTGCGTACCAACAGCGTGGTTCGTAACCGTATTGACCCGAACCGTATGGCGGTTATGGGTCACAGCATGGGC…
PHL7-C6	ATGGCGAATCCGTATGAGCGTGGCCCGGACCCGACCGAGAGCAGCATTGAAGCGGTTCGTGGCCCGTTTGCGGTTGCGCAGACCACCGTTAGCCGTCTGCAGGCGGATGGCTTCGGTGGTGGCACCATCTACTATCCGACCGACACCAGCCAAGGCACCTTCGGTGCGGTGGCGATTAGCCCGGGCTTTTCCGCGGGTCAGGAGAGCATTGCGTGGCTGGGTCCGCGTATTGCGAGCCAAGGTTTTGTGGTTATCACCATTGATACCATCACCCGTCTGGATTATCCGGACAGCCGTGGCCGTCAGCTGCAAGCGGCGCTGGATCACCTGCGTACCAACAGCGTGGTTCGTAACCGTATTGACCCGAACCGTATGGCGGTTATGGGTCACAGCATGGGC…
